# Supplementary material for: Prophylactic phage administration provides a time window for delayed treatment of vancomycin-resistant Enterococcus faecalis in a murine bacteremia model
Source: Front Microbiol. 2025 Jan 24;15:1504696. doi: 10.3389/fmicb.2024.1504696 (PMC11802572; doi:10.3389/fmicb.2024.1504696)
Supplement: Supplementary file 7 [file Table_3.XLSX]

## Sheet: Sheet1
		Control	IP	IV
	5'-Nucleotidase	15.3±0.9	14.1±0.4	15.7±1.5
	Adenosine Deaminase	18.9±2.1	15.6±2.1	19.2±1.3
	Total Bile Acids	3.1±0.7	2.6±0.3	2.8±0.2
	Alkaline Phosphatase	157.5±25.2	148±22.5	179±20.1
	Cholinesterase	8660.3±895.5	8570.5±496.1	8445±543.1
	Lactate Dehydrogenase	824.6±241.7	745±245.7	713±210.2
	Albumin	30.7±1.1	28.2±3.2	29.5±2.4
	Total Protein	57.1±1.4	54.2±2.7	58±1.3
	Direct Bilirubin	0.3±0.2	0.4±0.2	0.3±0.1
	Total Bilirubin	0.9±0.3	1.5±0.4	1.4±0.3
	Albumin-to-Globulin Ratio	1.1±0.1	1.2±0.1	1.3±0.1
	Globulin	27.5±0.5	24.2±2.3	24.5±2.5
	Indirect Bilirubin	0.7±0.3	1±0.2	0.5±0.3
