# Supplementary material for: Prophylactic phage administration provides a time window for delayed treatment of vancomycin-resistant Enterococcus faecalis in a murine bacteremia model
Source: Front Microbiol. 2025 Jan 24;15:1504696. doi: 10.3389/fmicb.2024.1504696 (PMC11802572; doi:10.3389/fmicb.2024.1504696)
Supplement: Supplementary file 8 [file Table_4.XLSX]

## Sheet: All_Data_groups.txt
Genus	Control (Group1)	Phage+LEV (Group2)	Infected (Group3)
Lactobacillus	0.263307	0.180256	0.103359
Muribaculaceae	0.131525	0.156492	0.214836
Alloprevotella	0.168787	0.116071	0.0619346
Enterococcus	0.00600923	0.0245901	0.227483
unclassified_f_Lachnospiraceae	0.0410202	0.0783756	0.0438763
Helicobacter	0.012629	0.0801194	0.0359949
unclassified_f_Muribaculaceae	0.0335183	0.0480019	0.0444814
Muribaculum	0.0303129	0.037233	0.0487272
Rikenellaceae_RC9_gut_group	0.0527639	0.0185929	0.0255346
Prevotellaceae_UCG-001	0.0259216	0.0450864	0.0159146
Alistipes	0.0507908	0.0169176	0.0162796
Bacteroides	0.0287591	0.0392408	0.0156962
Odoribacter	0.0284956	0.0095303	0.00928669
Parabacteroides	0.0196071	0.0119895	0.00660787
unclassified_f_Oscillospiraceae	0.0121615	0.0113441	0.00941504
others	0.0942915	0.126059	0.120474
